# Supplementary material for: Association between renal-limited vasculitis and relapse of antineutrophil cytoplasmic antibody-associated vasculitis: A single-center retrospective cohort study in Japan
Source: PLoS One. 2022 Sep 29;17(9):e0274483. doi: 10.1371/journal.pone.0274483 (PMC9522015; doi:10.1371/journal.pone.0274483)
Supplement: S1 Data — (XLSX) [file pone.0274483.s005.xlsx]

## Sheet: 20220511 ANCA RLV- (腎のみ）
No	age	sex	eGFR	CRP	RLV	mPSL pulse	IVCY	RTX	relapse	observation period	death	infection	ESRD
1	82	1	12.0855	3.62	0	0	0	0	1	10.0667	1	1	0
2	72	2	8.93119	14.93	0	1	1	0	0	9.46667	1	0	0
3	72	2	8.90312	0.37	1	0	0	0	1	57.1667	1	1	1
4	78	2	24.4542	9.64	0	0	0	0	0	34.8667	1	1	1
5	75	2	52.4125	0.11	0	0	0	0	0	18.0333	1	1	1
6	72	1	41.6154	4.86	0	1	0	0	1	9.9	1	1	1
7	72	1	20.6831	0.64	1	0	0	0	0	42.8	1	1	1
8	69	2	15.2848	0.08	1	0	0	0	1	50.3333	1	1	1
9	69	2	134.118	4.84	0	1	0	0	0	13.2667	1	0	1
10	49	2	45.6683	4.88	0	1	0	1	0	27.0667	1	1	1
11	75	1	45.2045	11.13	0	0	0	0	1	47.5667	1	0	1
12	80	1	58.3425	2.27	1	0	0	0	0	19.1	1	0	1
13	84	2	43.1151	0.31	1	0	0	0	1	18.4	0	1	1
14	77	2	52.2903	15.69	0	0	0	0	0	28.4667	0	1	1
15	76	2	9.64952	10.1	0	0	0	0	0	3	1	1	1
16	71	1	19.5736	1.45	1	0	0	0	0	32.5	1	1	1
17	78	1	7.58925	3.71	0	1	0	0	1	15.2	0	0	1
18	79	1	29.2794	2.67	1	0	0	0	1	38.9333	1	1	1
19	73	1	22.552	0.3	1	0	0	0	1	3.3	1	1	1
20	87	1	66.0219	5.44	0	0	0	0	1	33	1	0	1
21	77	2	48.7902	3.61	0	1	1	0	1	20.9333	1	1	1
22	77	1	39.2059	9.01	0	0	0	0	0	7.86667	1	0	1
23	84	2	33.0287	2.53	0	0	0	0	1	13.8	1	0	1
24	36	1	85.0494	0.02	1	0	0	0	1	26.8667	1	1	1
25	85	2	62.8515	3.33	1	1	0	0	1	9.7	1	0	1
26	78	1	25.2	3.06	0	1	0	0	0	5.8	1	0	1
27	84	1	79.1147	0.94	0	0	0	0	0	4.2	0	1	1
28	81	1	23.3142	0.14	1	0	0	0	1	25	1	1	1
29	65	1	32.5535	9.2	0	1	1	0	1	13.6	1	1	1
30	77	1	16.524	5.84	1	1	0	0	1	13.7333	1	1	1
31	73	1	41.7946	0.1	0	0	0	0	1	13.9333	1	1	1
32	66	1	42.6677	3.85	0	0	0	1	1	4.23333	1	1	1
33	73	2	94.8481	2.38	1	1	0	1	1	3.06667	1	1	1
34	68	1	29.3106	3.43	0	0	0	0	0	3.7	1	1	1
35	77	2	80.5375	1.22	0	1	1	0	0	15.3667	1	1	1
36	77	1	17.87	4.2	0	0	0	0	0	18.6	1	1	1
37	71	1	25.6171	0.32	0	0	0	0	1	82.2667	1	0	1
38	29	2	18.931	3.8	0	1	1	0	0	57.9	1	1	1
39	82	2	61.3753	1.2	0	1	0	0	1	3.25	1	0	1
40	53	1	7.50298	6.8	1	0	0	0	1	118.7	1	1	0
41	63	2	5.5447	1.1	1	1	0	0	1	101.767	1	1	0
42	63	2	22.4516	11.2	1	1	0	0	0	52.3	1	1	1
43	68	1	73.7719	3.2	1	1	0	0	1	74.9333	0	0	1
44	79	2	54.5175	1.2	1	1	0	0	1	96.4	1	0	1
45	83	1	12.7794	0.84	1	0	0	0	1	3.6	1	1	1
46	78	1	25.6077	15.36	0	1	0	0	1	12.4	1	1	1
47	79	1	38.6122	8.25	0	1	0	0	1	88.3	1	1	1
48	68	1	27.0735	8.4	0	1	0	0	0	15.7	0	1	0
49	67	1	13.0946	7.2	0	0	0	0	0	29.8667	0	1	0
50	50	1	51.7098	2.4	1	1	0	0	1	26.3333	1	0	1
51	67	1	65.1294	7.2	0	1	0	0	0	10	1	1	1
52	78	2	48.1306	3.2	0	0	0	0	0	3.4	1	1	1
53	75	2	35.2868	2.1	1	0	0	1	1	46	1	1	1
54	65	2	46.5975	11.1	0	1	1	0	0	14.9333	1	1	1
55	49	2	35.4418	5.4	0	0	0	0	0	45.5333	1	1	1
56	78	2	69.3143	4.2	0	1	0	0	1	8.9	1	0	0
57	54	1	8.15873	55.29	0	1	0	0	1	92	1	1	0
58	71	2	4.50034	1.87	0	1	0	0	1	99	1	1	1
59	72	1	53.8972	11.11	0	0	0	0	0	14	1	1	1
60	71	1	42.8387	1.85	0	1	0	0	1	21	0	0	1
61	78	2	31.6578	2.1	0	1	0	0	1	5	1	1	1
62	58	1	81.6748	9.15	0	1	0	0	0	28	1	1	1
63	69	2	60.3576	2.8	0	0	1	0	1	63	1	1	1
64	77	2	55.0418	0.1	0	1	0	0	1	60	1	1	1
65	34	2	19.9604	6.4	0	1	0	0	0	19	1	1	1
66	78	2	96.3795	10.82	0	0	0	0	0	16	1	1	1
67	78	2	3.01121	0.29	0	1	0	0	1	9	0	0	1
68	82	2	4.09478	0.8	0	0	0	1	1	37	1	0	1
69	70	2	13.1217	1.1	0	1	0	1	1	25	1	1	1
70	74	1	13.8911	0.6	0	1	0	1	1	27	1	1	1
71	86	1	20.7324	1.4	0	1	0	1	1	21	1	1	1
72	71	1	30.007	1.6	0	1	0	1	1	17	1	1	1
73	76	1	50.4341	1.1	0	1	0	1	1	37	1	1	1
74	91	2	37.2708	0.8	1	1	0	0	1	21	1	1	1
75	77	1	38.5936	1.2	1	1	0	1	1	35	1	1	1
76	76	1	38	4.1	0	1	0	1	1	21	1	1	1
77	82	1	32	2.8	0	1	0	1	1	37	1	1	1
78	80	2	26	8.2	0	1	0	1	1	39	1	1	1
79	81	1	19	6.1	0	1	0	0	1	18	1	0	1
80	79	2	30	4.4	1	1	0	1	1	23	1	1	1
